# Supplementary material for: Elderflowers (Sambuci flos L.): A Potential Source of Health-Promoting Components
Source: Foods. 2024 Aug 16;13(16):2560. doi: 10.3390/foods13162560 (PMC11354468; doi:10.3390/foods13162560)
Supplement: Supplementary file 1 [file foods-13-02560-s001.zip]

Archive with 1 entries (1 files):
- foods-3154297-supplementary.pdf
